# Supplementary material for: Real-World Effectiveness, Safety, and Tolerability of Facilitated Subcutaneous Immunoglobulin 10% in Secondary Immunodeficiency Disease: A Systematic Literature Review
Source: J Clin Med. 2025 Feb 12;14(4):1203. doi: 10.3390/jcm14041203 (PMC11856383; doi:10.3390/jcm14041203)
Supplement: Supplementary file 1 [file jcm-14-01203-s001.zip]

Archive with 1 entries (1 files):
- jcm-3276752-supplementary.pdf
